# Supplementary material for: In vitro induction of patterned branchial arch-like aggregate from human pluripotent stem cells
Source: Nat Commun. 2024 Feb 14;15:1351. doi: 10.1038/s41467-024-45285-0 (PMC10867012; doi:10.1038/s41467-024-45285-0)
Supplement: Supplementary file 4 — Source Data [file 41467_2024_45285_MOESM4_ESM.xlsx]

## Sheet: Fig 1c
NANOG
Day 0	Day 1	Day 2	Day 3	Day 4	Day 5
1.1804	0.464053	0.434259	0.397945	0.547854	0.360123
0.741757	0.273996	0.187111	0.168608	0.180118	0.193984
1.07785	0.388594	0.199214	0.22046	0.271898	0.197494
PAX7
Day 0	Day 1	Day 2	Day 3	Day 4	Day 5
1.16056	4.20274	21.539	85.9508	122.598	68.2148
0.915088	10.8975	57.584	137.631	126.844	64.279
0.924354	2.41355	23.7427	92.8584	124.456	90.5572
FOXD3
Day 0	Day 1	Day 2	Day 3	Day 4	Day 5
0.408323	0.291619	0.0882325	1.47561	7.83138	3.4051
0.418835	0.00772298	0.00359219	5.4207	5.89798	1.85152
2.17284	0.194605	0.0583406	1.23922	8.38165	5.22778
SOX10
Day 0	Day 1	Day 2	Day 3	Day 4	Day 5
1.48157	1.19901	1.5292	4.15094	47.3179	93.4331
0.714488	1.56678	1.87028	12.3278	88.2524	109.378
0.803941	0.892481	1.40921	3.26451	32.1777	84.1639

## Sheet: Fig 3a
WNT1
Day 0	Day 1	Day 2	Day 3	Day 4	Day 5
0.697795	3.47449	1.6602	2.34877	3.36272	3.00176
1.19387	2.86004	2.85679	3.40266	3.79417	2.65632
1.10833	1.86323	1.21663	2.56975	6.1729	8.09634
WNT4
Day 0	Day 1	Day 2	Day 3	Day 4	Day 5
0.735942	1.01627	1.88143	9.69261	6.81254	2.63843
1.43758	1.7795	7.06283	13.4755	4.97082	2.01493
0.826478	1.2858	1.95819	7.21585	8.8554	3.73808
AXIN2
Day 0	Day 1	Day 2	Day 3	Day 4	Day 5
0.611982	0.765977	1.02399	1.78958	2.35491	0.981772
1.20586	0.731006	1.47356	2.78236	2.01906	1.30381
1.18216	0.670928	0.586961	2.07675	2.58046	1.28666
WNT7B
Day 0	Day 1	Day 2	Day 3	Day 4	Day 5
0.697795	3.47449	1.6602	2.34877	3.36272	3.00176
1.19387	2.86004	2.85679	3.40266	3.79417	2.65632
1.10833	1.86323	1.21663	2.56975	6.1729	8.09634
BMP2
Day 0	Day 1	Day 2	Day 3	Day 4	Day 5
0.485007	1.49108	0.890521	2.64625	2.38327	1.69562
1.73269	1.026	1.59508	2.80492	2.2622	1.21568
0.782302	0.898623	1.15379	2.30148	2.9263	1.90155
BMP4
Day 0	Day 1	Day 2	Day 3	Day 4	Day 5
0.911929	4.6857	1.97383	1.8433	2.32431	1.51962
1.18993	2.2314	0.983063	2.40164	1.64468	1.98517
0.898136	3.45971	1.87042	1.65536	3.27383	2.22406

## Sheet: Fig 3c
SOX10
IWP-2			Dorsomorphin
D1-	D2-	D3-	D1-	D2-	D3-
0.00585241	0.022604	0.869637	0.17126	0.277952	0.870759
0.00587733	0.0901587	0.996176	0.117026	0.627366	1.04782
0.0100318	0.39557	1.05175	0.291022	0.641456	0.875452
PAX6
IWP-2			Dorsomorphin
D1-	D2-	D3-	D1-	D2-	D3-
8.85432	2.42323	1.92698	19.9452	4.70637	1.14808
9.37528	33.6781	6.23275	33.5707	10.8789	2.11228
5.41833	40.4923	1.44145	18.3813	2.36939	0.842889
CDH1
IWP-2			Dorsomorphin
D1-	D2-	D3-	D1-	D2-	D3-
2.65841	1.51349	0.82988	0.116383	0.27825	0.952987
2.22328	2.91734	1.18701	0.0618586	0.588465	0.773851
3.95427	3.1051	1.58415	0.174123	1.15327	1.30027
EYA1
IWP-2			Dorsomorphin
D1-	D2-	D3-	D1-	D2-	D3-
1.42796	1.39663	1.17494	2.65841	1.51349	0.82988
1.55974	1.49857	0.944567	2.22328	2.91734	1.18701
1.17407	1.01848	0.93489	3.95427	3.1051	1.58415

## Sheet: Fig 6b
PRRX1
Day 0	Day 4	Day 12 -bFGF	Day 20 -bFGF	Day28 -bFGF	Day 12 +bFGF	Day 20 +bFGF	Day 28 +bFGF
1.4097	148.368	43.1152	4023.64	9284.62	775.919	6068.92	19655.8
0.953743	43.224	19.2217	3573.97	7662.04	391.961	5698.86	21745
0.636553	54.4475	291.997	2594.8	4665.52	1130.56	4800.82	10289
TWIST1
Day 0	Day 4	Day 12 -bFGF	Day 20 -bFGF	Day28 -bFGF	Day 12 +bFGF	Day 20 +bFGF	Day 28 +bFGF
0.962695	1.8208	1.75401	154.043	229.68	67.8899	265.285	376.002
1.10413	3.36377	0.584348	74.5981	127.608	47.5255	284.645	445.909
0.933178	5.9822	6.40378	118.334	129.83	128.879	267.41	250.307
DLX2
Day 0	Day 4	Day 12 -bFGF	Day 20 -bFGF	Day28 -bFGF	Day 12 +bFGF	Day 20 +bFGF	Day 28 +bFGF
0.4377	3.04282	63.6489	44.9449	14.5906	257.988	770.466	1044.68
0.802519	3.70814	62.9513	129.803	31.064	228.008	715.735	949.067
1.75978	6.13611	79.5374	59.6291	12.4872	393.998	620.105	577.75
BARX1
Day 0	Day 4	Day 12 -bFGF	Day 20 -bFGF	Day28 -bFGF	Day 12 +bFGF	Day 20 +bFGF	Day 28 +bFGF
0.833734	0.442179	0.65279	1.70107	3.25007	20.0511	285.134	291.147
1.38218	2.01757	1.59192	2.55473	4.56063	17.5207	246.861	296.975
0.784087	0.918709	1.32074	3.83936	6.70366	25.6258	115.825	109.102
LHX6
Day 0	Day 4	Day 12 -bFGF	Day 20 -bFGF	Day28 -bFGF	Day 12 +bFGF	Day 20 +bFGF	Day 28 +bFGF
0	0	0	0	2.65858	7.08303	28.3247	30.5624
0	0	0	0.707275	8.12147	2.55347	38.3149	79.5973
0	0	0	2.29273	16.4794	7.24127	28.5444	64.9733
POU3F3
Day 0	Day 4	Day 12 -bFGF	Day 20 -bFGF	Day28 -bFGF	Day 12 +bFGF	Day 20 +bFGF	Day 28 +bFGF
0.386083	3.80513	28.346	171.621	400.272	159.203	1398.27	1986.68
1.2848	11.5377	44.3138	170.586	296.755	147.612	1251.92	2467.08
1.32911	7.28017	42.8984	231.674	553.643	276.372	1451.48	1728.21
FRZB
Day 0	Day 4	Day 12 -bFGF	Day 20 -bFGF	Day28 -bFGF	Day 12 +bFGF	Day 20 +bFGF	Day 28 +bFGF
1.2616	2.35101	1.47119	6.51856	7.68411	7.49629	21.4287	33.159
1.08077	1.75585	4.98945	8.86327	5.03305	6.45425	17.2653	30.55
0.65763	2.42829	5.00493	7.02329	6.43529	10.9741	21.604	22.2365
DLX5
Day 0	Day 4	Day 12 -bFGF	Day 20 -bFGF	Day28 -bFGF	Day 12 +bFGF	Day 20 +bFGF	Day 28 +bFGF
1.43577	15.7286	1.76797	3.59599	4.52333	4.77343	3.70815	3.22294
0.707791	4.21421	0.239004	2.07428	16.74	1.67493	2.8857	2.85219
0.856441	11.2299	2.06402	2.65892	2.22235	4.53701	5.44027	3.59704

## Sheet: Fig 7d
POU3F3
EDN1-/BMP4-	EDN1+/BMP4-	EDN1-/BMP4+	EDN1+/BMP4+
59.557	131.974	25.4837	25.6375
72.9451	81.7576	43.6377	8.22178
221.585	105.634	44.5493	15.5648
88.7074	181.144	61.8656	48.8665
DLX5
EDN1-/BMP4-	EDN1+/BMP4-	EDN1-/BMP4+	EDN1+/BMP4+
0.446722	5.22645	5.04942	50.8139
1.52714	16.2698	9.97758	79.299
2.38654	11.1409	8.0258	62.7168
0.699966	7.84682	6.47307	50.7

## Sheet: Fig 7f
HAND2
EDN1-/BMP4-	EDN1+/BMP4-	EDN1-/BMP4+	EDN1+/BMP4+
1.18217	1.88139	304.417	2904.02
2.05298	26.0176	975.503	9346.13
4.14864	7.73722	1154.61	6494.77
3.70903	7.6334	1003.45	4787.83
DLX3
EDN1-/BMP4-	EDN1+/BMP4-	EDN1-/BMP4+	EDN1+/BMP4+
1.17829	5.82717	8.12931	31.1675
2.48391	33.3175	15.1388	47.9644
4.42173	26.8334	16.8357	37.7394
1.14355	9.19694	9.46214	22.0983
GSC
EDN1-/BMP4-	EDN1+/BMP4-	EDN1-/BMP4+	EDN1+/BMP4+
0.488795	9.58905	8.36975	111.407
2.08768	21.6909	20.3186	378.335
1.64804	20.224	16.21	222.58
1.39576	7.52213	9.4074	111.942
MSX2
EDN1-/BMP4-	EDN1+/BMP4-	EDN1-/BMP4+	EDN1+/BMP4+
4.28401	4.96509	67.2194	58.0238
5.1607	7.94019	96.3638	152.117
5.2775	4.88521	114.804	96.0784
3.53436	6.48702	99.3527	79.6279
NKX3.2
EDN1-/BMP4-	EDN1+/BMP4-	EDN1-/BMP4+	EDN1+/BMP4+
0.903585	0.654822	1.82885	11.5381
2.67892	4.67354	12.6384	65.3146
2.43187	2.52805	8.74964	60.3674
2.69147	3.47053	1.84873	11.6489
LHX6
EDN1-/BMP4-	EDN1+/BMP4-	EDN1-/BMP4+	EDN1+/BMP4+
56.8061	266.888	11.1985	48.1607
77.1593	189.658	3.45237	37.0847
331.283	152.337	50.2454	41.965
33.3221	103.155	18.7458	47.6173
WNT5A
EDN1-/BMP4-	EDN1+/BMP4-	EDN1-/BMP4+	EDN1+/BMP4+
1.98912	10.7207	13.3021	30.8258
2.22946	19.9392	14.0994	37.5144
5.42835	20.5493	19.1853	36.4417
2.05668	12.7374	19.5674	33.7868

## Sheet: Fig. 8d
DLX5			POU3F3			HAND2
Cond. 1	Cond. 2	Cond. 3	Cond. 1	Cond. 2	Cond. 3	Cond. 1	Cond. 2	Cond. 3
0.210135	7.02421	8.09434	177.881	79.2401	8.99117	0.827272	856.54	1752.36
0.172058	5.57948	5.12571	164.066	57.491	10.6249	1.01395	577.561	950.159
0.208511	6.45345	5.02845	155.701	60.6028	16.057	1.23947	910.232	1985.77

## Sheet: Fig. S1c
SOX10
5%KSR	20%KSR	50%KSR
0.318657	0.151353	0.145204
0.0406157	0.0460522	0.0521285
0.161652	0.196899	0.113923
PAX6
5%KSR	20%KSR	50%KSR
7.29262	4.95995	0.640923
27.8389	17.9817	5.09863
10.3853	6.69129	0.972383
CDH1
5%KSR	20%KSR	50%KSR
0.690371	3.87757	12.8084
0.190549	1.54172	3.29996
0.567128	2.92306	9.30062

## Sheet: Fig. S3d
% of p75high cells
KhES-1	KthES11	253G1
69.3	74.7	59.8
82.2	65.9	32.4
78.1	72	49.7
		42.2
		42.9

## Sheet: Fig. S15c
EBF1			POU3F3			DLX1
Cond. 1	Cond. 2	Cond. 3	Cond. 1	Cond. 2	Cond. 3	Cond. 1	Cond. 2	Cond. 3
14.7222	6.96802	3.14023	1.0057	0.890565	0.12499	0.0724542	0.556888	1.49404
6.30582	2.84997	2.07973	0.930697	0.525183	0.0941615	0.0502699	1.09905	3.67049
8.15672	4.89944	2.17774	0.76125	0.659598	0.14513	0.108943	1.13098	2.93688
